# Supplementary material for: The importance of DNAPKcs for blunt DNA end joining is magnified when XLF is weakened
Source: Nat Commun. 2022 Jun 27;13:3662. doi: 10.1038/s41467-022-31365-6 (PMC9237100; doi:10.1038/s41467-022-31365-6)
Supplement: Supplementary file 4 — Source Data [file 41467_2022_31365_MOESM4_ESM.xlsx]

## Sheet: Figure 1b
Figure 1b	anti-DNAPKcs
	anti-Tubulin
	anti-XRCC4
	anti-Actin

## Sheet: Figure 1d
Figure 1d	anti-XLF
	anti-DNAPKcs
	anti-Tubulin

## Sheet: Figure 1e
Figure 1e	anti-XLF
	anti-Tubulin

## Sheet: Figure 2b
Figure 2b	anti-DNAPKcs-S2056p
	anti-Actin

## Sheet: Figure 5a
Figure 5a	anti-FLAG
	anti-Tubulin

## Sheet: Figure 5b
Figure 5b	anti-DNAPKcs
	anti-FLAG (blot labeled XLF-FLAG to note that XLF is the protein with the FLAG immunotag)
	anti-Tubulin

## Sheet: Figure 5c
Figure 5c	anti-DNAPKcs
	anti-FLAG (blot labeled XLF-FLAG to note that XLF is the protein with the FLAG immunotag)
	anti-Tubulin

## Sheet: Figure 6b
Figure 6b	anti-BRCA2
	anti-Actin

## Sheet: Supplementary Fig 1a
Supplementary Figure 1a	anti-DNAPKcs
	anti-XRCC4
	anti-Tubulin
	anti-Actin

## Sheet: Supplementary Figure 1b
Supplementary Figure 1b	anti-XLF
	anti-Tubulin

[truncated: 9 more sheets: Supplementary Figure 1c, Supplementary Figure 2b, Supplementary Figure 3a, Supplementary Figure 3b, Supplementary Figure 3c, Supplementary Figure 6a, Supplementary Figure 6b, Supplementary Figure 6c, Supplementary Figure 7c]
